# Supplementary material for: Incidence of Voice Disorders among Private School Teachers in Taiwan: A Nationwide Longitudinal Study
Source: Int J Environ Res Public Health. 2022 Jan 20;19(3):1130. doi: 10.3390/ijerph19031130 (PMC8834254; doi:10.3390/ijerph19031130)
Supplement: Supplementary file 1 [file ijerph-19-01130-s001.zip]

Archive with 1 entries (1 files):
- ijerph-1511393-supplementary.pdf
